# Supplementary material for: Predomination of hypervirulent ST283 and genetic diversity of levofloxacin resistance in multidrug-resistant, hypervirulent Streptococcus agalactiae in Thailand
Source: J Med Microbiol. 2025 Mar 18;74(3):001970. doi: 10.1099/jmm.0.001970 (PMC11920070; doi:10.1099/jmm.0.001970)
Supplement: Uncited Table S1. [file jmm-74-01970-s001.xlsx]

## Sheet: ARGs of the 41 GBS isolates
No.	Isolate name	Sample source	ST	Capsular type	AMR gene											Point mutations in QRDRs (GyrA/ParC/ParE)	Resistance phenotype
					tet	erm	mef	msr	mre	lnu	lsa	ant(6)	aph(3')	aac(6')-aph(2'')	sat		TE	E	CM	LVX
1	BKN5	Human	1	VI	-	-	-	-	mreA	-	-	-	-	-	-	-	I	S	S	S
2	KSD1	Wastewater	1	V	tetM	-	-	-	mreA	-	-	-	-	-	-	-	R	S	S	S
3	NAN21	Human	1	II	tetM	-	-	-	mreA	-	-	-	-	-	-	-	R	S	S	S
4	NMA36	Human	1	Ib	tetM	ermB	-	-	mreA	-	-	-	-	-	-	-	R	R	R	S
5	PNB2	Human	1	V	tetM	-	-	-	mreA	-	-	-	-	-	-	-	R	S	S	S
6	RYG15	Human	1	V	tetM	-	-	-	mreA	-	-	-	-	-	-	-	R	S	S	S
7	RYG23	Human	1	V	-	-	-	-	mreA	-	-	-	-	-	-	-	I	S	S	S
8	NMA66	Human	2	IV	-	-	-	-	mreA	-	-	-	-	-	-	-	I	S	S	S
9	RYG66	Human	10	Ib	-	ermB	-	-	mreA	-	-	-	-	-	-	Ser81Leu / Ser79Phe	I	R	R	R
10	NMA19	Human	12	Ib	tetO	ermB	-	-	mreA	-	-	ant(6)-Ia	aph(3')-III	-	-	-	R	R	R	S
11	NAN5	Human	17	III	tetO	ermB	-	-	mreA	-	-	ant(6)-Ia	aph(3')-III	-	-	-	R	R	R	S
12	NAN15	Human	17	III	tetO	ermB	-	-	mreA	-	-	ant(6)-Ia	aph(3')-III	-	-	-	R	R	R	S
13	RYG73	Human	17	III	tetO	ermB	-	-	mreA	-	-	ant(6)-Ia	aph(3')-III	-	-	Ser81Leu / Ser79Tyr	R	R	R	R
14	KKN7-3	Fish bowl water	19	III	tetO	ermB	-	-	mreA	-	lsaC	-	-	-	-	-	R	R	R	S
15	RYG4	Human	19	III	tetM	-	-	-	mreA	-	lsaC	-	-	-	-	-	R	S	R	S
16	RYG82	Human	19	III	tetM	ermB	mefA	msrD	mreA	lnuB	lsaE	ant(6)-Ia	aph(3')-III	aac(6')-Ie-aph(2'')-Ia	sat-4	Ser-81Leu / Ser79Tyr / His221Tyr	R	R	R	R
17	BKN6	Human	28	II	tetM	-	-	-	mreA	-	-	-	-	-	-	-	R	S	S	S
18	RYG63	Human	103	Ia	tetS	-	-	-	mreA	-	-	-	-	-	-	-	R	I	I	S
19	RYG11	Human	153	IX	-	-	-	-	mreA	-	-	-	-	-	-	-	S	S	S	S
20	BKN1	Human	283	III	-	-	-	-	mreA	-	-	-	-	-	-	-	I	S	S	S
21	BRM3-5	Fish bowl water	283	III	-	-	-	-	mreA	-	-	-	-	-	-	-	I	S	S	S
22	DOI2	Fish	283	III	-	-	-	-	mreA	-	-	-	-	-	-	-	I	S	S	S
23	DOI6	Fish	283	III	-	-	-	-	mreA	-	-	-	-	-	-	-	I	S	S	S
24	KJN2-2	Swamp	283	III	-	-	-	-	mreA	-	-	-	-	-	-	-	I	S	S	S
25	KJN2-3	Swamp	283	III	-	-	-	-	mreA	-	-	-	-	-	-	-	I	S	S	S
26	KSD18	Wastewater	283	III	-	-	-	-	mreA	-	-	-	-	-	-	-	I	S	S	S
27	NAN1	Human	283	III	-	-	-	-	mreA	-	-	-	-	-	-	-	I	S	S	S
28	NAN2	Human	283	III	-	-	-	-	mreA	-	-	-	-	-	-	-	I	S	S	S
29	NMA26	Human	283	III	-	-	-	-	mreA	-	-	-	-	-	-	-	I	S	S	S
30	NMA30	Human	283	III	-	-	-	-	mreA	-	-	-	-	-	-	-	S	S	S	S
31	PLK4	Fish	283	III	-	-	-	-	mreA	-	-	-	-	-	-	-	I	S	S	S
32	PNB1	Human	283	III	-	-	-	-	mreA	-	-	-	-	-	-	-	I	S	S	S
33	PNB4	Human	283	III	-	-	-	-	mreA	-	-	-	-	-	-	-	I	S	S	S
34	RYG76	Human	283	III	-	-	-	-	mreA	-	-	-	-	-	-	-	I	S	S	S
35	UT-SL-4	Fishpond water	283	III	-	-	-	-	mreA	-	-	-	-	-	-	-	I	S	S	S
36	UTT6	Human	283	III	-	-	-	-	mreA	-	-	-	-	-	-	-	I	S	S	S
37	WANG2-5	Swamp	283	III	-	-	-	-	mreA	-	-	-	-	-	-	-	I	S	S	S
38	NMA48	Human	314	Ia	tetM	-	-	-	mreA	-	-	-	-	-	-	-	R	S	S	S
39	PNB3	Human	314	Ia	tetM	-	-	-	mreA	-	-	-	-	-	-	-	R	S	S	S
40	RYG75	Human	861	III	tetO	ermA	-	-	mreA	-	lsaC	-	-	-	-	-	R	I	R	S
41	RYG5	Human	1167	III	tetO	-	-	-	mreA	-	lsaC	-	-	-	-	-	R	S	R	S
	TE, tetracycline; E, erythromycin; CM, clindamycin; LVX, levofloxacin; R, Resistant; I, intermediately susceptible; S, susceptible
